# Supplementary material for: The effect of 4 weeks of high‐intensity interval training and 2 weeks of detraining on cardiovascular disease risk factors in male adolescents
Source: Exp Physiol. 2023 Feb 28;108(4):595–606. doi: 10.1113/EP090340 (PMC10103894; doi:10.1113/EP090340)
Supplement: Supplementary file 1 — Statistical Summary Document [file EPH-108-595-s001.xlsx]

## Sheet: Statistical Summary Table
Statistical Summary Document
Manuscript Title:	The effect of four weeks of high-intensity interval training and two weeks of detraining on cardiovascular disease risk factors in male adolescents
Authors:	Sascha H. Kranen, Ricardo S. Oliveira, Bert Bond, Craig A. Williams, Alan R. Barker
Animal model used, if applicable:	n/a
Underlying hypothesis:	It was hypothesized that: 1) four weeks of HIIT running would improve macro- and microvascular function as well as traditional CVD risk factors, and 2) two weeks of detraining would reverse the improvements induced by the training back to pre-training values.
Definitions of ‘n’:	n = number of participants; exact number of participants are indicated in the table below for each question
Statistical summary table:
Experimental question number	Finding/ conclusion	Experimental location/variable	Mean value	Standard Deviation	n	Exact P value	Figure/table in which data are presented	Units	Data comparisons	Statistical test	Any other experimental factors	Comments
Multiple tests of the same question are shown in different rows		e.g. cortex vs cerebellum or genotype	(or other summary statistic)	(SD)	(value)	If P is considered significant against a stated confidence limit, authors may indicate this in bold.The exact value must be stated unless P is less than 0.0001, in which case < is permitted.			e.g. WT vs KO		e.g. subjects’ age or sex	e.g. observation
1. Effect of training on macrovascular function	FMD higher post-training compared to control	Brachial artery FMD	Post-training = 9.88 vs post-control = 8.64	Post-training = 2.40 vs post-control = 2.70	Training = 10, control = 9	0.036	Table 2	FMD%	Trained vs control	Linear mixed model	Pre-training values treated as covariate
2. Effect of training on microvascular function	No differences in microvascular function between groups	Forearm peak reactive hyperaemia	Post-training = 125.0 vs post-control = 130.2	Post-training = 23.1 vs post-control = 34.2	Training = 10, control = 9	0.821	Figure 2	PRH (AU)	Trained vs control	Linear mixed model	Pre-training values treated as covariate
3. Effect of training on BMI	No differences in BMI between groups	BMI	Post-training = 17.2 vs post-control = 18.2	Post-training = 0.9 vs post-control = 2.3	Training = 10, control = 9	0.14	Table 3	kg∙m-2	Trained vs control	Linear mixed model	Pre-training values treated as covariate
4. Effect of training on fat mass	No differences in fat mass between groups	Fat mass	Post-training = 8.3 vs post-control = 11.1	Post-training = 3.1 vs post-control = 5.2	Training = 10, control = 9	0.88	Table 3	kg	Trained vs control	Linear mixed model	Pre-training values treated as covariate
5. Effect of training on fat free mass	No differences in fat free mass between groups	Fat free mass	Post-training = 36.7 vs post-control = 39.2	Post-training = 5.8 vs post-control = 7.9	Training = 10, control = 9	0.98	Table 3	kg	Trained vs control	Linear mixed model	Pre-training values treated as covariate
6. Effect of training on body fat percentage	No differences in body fat percentage between groups	Body fat percentage	Post-training = 18.4 vs post-control = 21.9	Post-training = 6.2 vs post-control = 9.1	Training = 10, control = 9	0.84	Table 3	%	Trained vs control	Linear mixed model	Pre-training values treated as covariate
7. Effect of training on blood glucose	No differences in blood glucose between groups	Blood glucose	Post-training = 6.26 vs post-control = 6.06	Post-training = 1.00 vs post-control = 0.42	Training = 10, control = 9	0.531	Table 3	mmol∙L-1	Trained vs control	Linear mixed model	Pre-training values treated as covariate
8. Effect of training on insulin	No differences in insulin between groups	Insulin	Post-training = 12.32 vs post-control = 11.47	Post-training = 2.16 vs post-control = 3.83	Training = 10, control = 9	0.186	Table 3	µlU·mL-1	Trained vs control	Linear mixed model	Pre-training values treated as covariate
9. Effect of training on total cholesterol	No differences in total cholesterol between groups	Total cholesterol	Post-training = 3.36 vs post-control = 3.25	Post-training = 0.35 vs post-control = 0.58	Training = 7, control = 6	0.961	Table 3	mmol∙L-1	Trained vs control	Linear mixed model	Pre-training values treated as covariate
10. Effect of training on HDL	No differences in HDL between groups	HDL	Post-training = 1.18 vs post-control = 1.09	Post-training = 0.20 vs post-control = 0.38	Training = 7, control = 6	0.545	Table 3	mmol∙L-1	Trained vs control	Linear mixed model	Pre-training values treated as covariate
11. Effect of training on LDL	No differences in LDL between groups	LDL	Post-training = 2.06 vs post-control = 1.94	Post-training = 0.26 vs post-control = 0.62	Training = 7, control = 6	0.783	Table 3	mmol∙L-1	Trained vs control	Linear mixed model	Pre-training values treated as covariate
12. Effect of training on TAG	No differences in TAG between groups	TAG	Post-training = 0.61 vs post-control = 1.07	Post-training = 0.07 vs post-control = 1.02	Training = 7, control = 6	0.207	Table 3	mmol∙L-1	Trained vs control	Linear mixed model	Pre-training values treated as covariate
13. Effect of detraining on macrovascular function	No differences in macrovascular function between groups after detraining	Brachial artery FMD	Detraining = 8.22 vs detraining control = 8.61	Detraining = 2.47 vs detraining control = 1.99	Training = 10, control = 9	0.062	Table 2	FMD%	Trained vs control	Linear mixed model	Post-training values treated as covariate
14
15
16
17
18
19
20
